# Supplementary material for: Antimicrobial Activity of Sempervivum tectorum L. Extract on Pathogenic Bacteria Isolated from Otitis Externa of Dogs
Source: Vet Sci. 2023 Mar 29;10(4):265. doi: 10.3390/vetsci10040265 (PMC10145336; doi:10.3390/vetsci10040265)
Supplement: Supplementary file 1 [file vetsci-10-00265-s001.zip]

Archive with 1 entries (1 files):
- vetsci-2309526-supplementary.pdf
